# Supplementary material for: Börjeson–Forssman–Lehmann syndrome: delineating the clinical and allelic spectrum in 14 new families
Source: Eur J Hum Genet. 2023 Sep 14;31(12):1421–9. doi: 10.1038/s41431-023-01447-0 (PMC10689765; doi:10.1038/s41431-023-01447-0)
Supplement: Supplementary file 2 — Supplementary Table 1 [file 41431_2023_1447_MOESM2_ESM.xlsx]

## Sheet: Supplementary Table 1
Family (individual)	Clinvar/DECIPHER ID	GRCh37/hg19	GRCh38/hg38	cDNA (NM_032458.3)	Protein	Origin	Classification	ACMG-AMP criteria	Notes
A (M1-M4), B (M5)	DECIPHER (273196, 295010, 294422)	chrX-133559270-TGAA-T	X:134425240 TGAA>T	c.1014_1016del	p.(Glu338del)	Maternal	Pathogenic	PM2, PM1, PP1 (strong), PM4, PP4, PS4 (supporting)
C (M6)	DECIPHER (280090)	chrX-133559319-G-C	X:134425289 G>C	c.1057G>C	p.(Asp353His)	Maternal	Uncertain significance	PM2	A different variant (c.1058A>G, p.Asp353Gly) is present at the same residue in gnomAD
D (M7)	DECIPHER (274397)	chrX-133559286-C-T	X:134425256 C>T	c.1024C>T	p.(Arg342*)	De novo	Pathogenic	PM2, PVS1, PP4, PS2	Recurrent variant, additional reports in Clinvar and literature (PMID 12415272, 14756673, 15241480, 20806366)
E (M8)	DECIPHER (259005)	chrX-133547953-A-G	X:134413923 A>G	c.686A>G	p.(His229Arg)	Maternal	Pathogenic	PM2, PM1, PP3, PP4	Recurrent variant, additional reports in DECIPHER and literature (PMID 12415272)
F (M9, M10)	Clinvar (VCV000011071)	chrX-133512027-A-T	X:134377997 A>T	c.139-8A>G	p.(?)	Maternal	Pathogenic	PM2, PS3, PP4	RNA analysis by Vallee et al demonstrated two spliced products: one using a novel acceptor splice site resulting in a frameshift, and increased levels of a spliceform in which exon 3 is skipped. Previously published family (PMID 15466013, 19161141)
G (M11)	Clinvar (SCV003925760)	chrX-133511649-T-C	X:134377619 T>C	c.2T>C	p.(Met1?)	Unknown	Pathogenic	PM2, PVS1 (moderate), PP4	Recurrent variant, additional reports in Clinvar and literature (PMID 12415272, 15994862)
H (M12)	Clinvar (SCV003925761)	chrX-133512042-C-T	X:134378012 C>T	c.146C>T	p.(Ser49Leu)	Maternal (de novo in mother)	Likely pathogenic	PM2, PP3, PM6, PP4
I (F1)	Clinvar (SCV003925762)	chrX-133549059-G-A	X:134415029 G>A	c.743G>T	p.(Gly248Val)	De novo	Pathogenic	PM2, PM1, PP3, PP4, PS2
L (F4)	DECIPHER (258725)	chrX-133551319-C-T	X:134417289 C>T	c.955C>T	p.(Arg319*)	De novo	Pathogenic	PM2, PVS1, PP4, PS2	Recurrent variant, additional reports in Clinvar and literature (PMID 24092917)
N (F6)	Clinvar (VCV001303761)	chrX-133549048-G-C	X:134415018 G>C	c.732G>C	p.(Leu244Phe)	Not maternally inherited	Likely pathogenic	PM2, PM1, PP3, PP4
O (F7)	DECIPHER (304952)	chrX-133547986-A-G	X:134413956 A>G	c.719A>G	p.(Tyr240Cys)	De novo	Pathogenic	PM2, PM1, PP3, PP4, PS2
P (F8)	DECIPHER (286430)	chrX-133527587-T-A	X:134393557 T>A	c.297T>A	p.(Cys99*)	De novo	Pathogenic	PM2, PVS1, PP4, PS2
