# Supplementary material for: Börjeson–Forssman–Lehmann syndrome: delineating the clinical and allelic spectrum in 14 new families
Source: Eur J Hum Genet. 2023 Sep 14;31(12):1421–9. doi: 10.1038/s41431-023-01447-0 (PMC10689765; doi:10.1038/s41431-023-01447-0)
Supplement: Supplementary file 3 — Supplementary Table 2 [file 41431_2023_1447_MOESM3_ESM.xlsx]

## Sheet: Supplementary Table 2
Chr	Start	End	Ref	Alt	Gene_symbol	Effect_refGene	Effect_ensGene	Effect_knownGene	Effect_ccdsGene	Mutation_type	AA_change_refGene	AA_change_ensGene	AA_change_knownGene	AA_change_ccdsGene	Deleterious_vs_all_algorithms	Damaging_score	Extreme	Cytoband	SIFT_score	SIFT_pred	Polyphen2_HDIV_score	Polyphen2_HDIV_pred	Polyphen2_HVAR_score	Polyphen2_HVAR_pred	LRT_score	LRT_pred	MutationTaster_score	MutationTaster_pred	MutationAssessor_score	MutationAssessor_pred	FATHMM_score	FATHMM_pred	PROVEAN_score	PROVEAN_pred	VEST3_score	VEST3_pred	MetaSVM_score	MetaSVM_pred	MetaLR_score	MetaLR_pred	M_CAP_score	M_CAP_pred	CADD_score	CADD_pred	DANN_score	DANN_pred	FATHMM_MKL_score	FATHMM_MKL_pred	Eigen_score
chrX	133559319	133559319	G	C	PHF6	nonsynonymous	nonsynonymous	nonsynonymous	nonsynonymous	SNV	PHF6:NM_001015877:exon10:c.1057G>C:p.D353H PHF6:NM_032458:exon10:c.1057G>C:p.D353H	ENSG00000156531:ENST00000416404:exon9:c.955G>C:p.D319H ENSG00000156531:ENST00000332070:exon10:c.1057G>C:p.D353H ENSG00000156531:ENST00000370803:exon10:c.1057G>C:p.D353H ENSG00000156531:ENST00000394292:exon10:c.1060G>C:p.D354H	PHF6:uc011mvk.2:exon9:c.955G>C:p.D319H PHF6:uc004exj.3:exon10:c.1057G>C:p.D353H PHF6:uc004exk.3:exon10:c.1057G>C:p.D353H	CCDS14639.1:CCDS14639.1:exon9:c.1057G>C:p.D353H	15:21:00	0.71	Y	Xq26.2	0.017	Damaging	0.838	Possibly_damaging	0.367	Benign	0	Deleterious	1	Disease_causing	1.67	Low	-2.76	Damaging	-0.69	Tolerable	0.492	Tolerable	0.316	Damaging	0.589	Damaging	0.152	Damaging	23.7	Damaging	0.994	Damaging	0.97	Damaging	-
chrX	133559286	133559286	C	T	PHF6	stopgain	stopgain	stopgain	stopgain	SNV	PHF6:NM_001015877:exon10:c.1024C>T:p.R342X PHF6:NM_032458:exon10:c.1024C>T:p.R342X	ENSG00000156531:ENST00000416404:exon9:c.922C>T:p.R308X ENSG00000156531:ENST00000332070:exon10:c.1024C>T:p.R342X ENSG00000156531:ENST00000370803:exon10:c.1024C>T:p.R342X ENSG00000156531:ENST00000394292:exon10:c.1027C>T:p.R343X	PHF6:uc011mvk.2:exon9:c.922C>T:p.R308X PHF6:uc004exj.3:exon10:c.1024C>T:p.R342X PHF6:uc004exk.3:exon10:c.1024C>T:p.R342X	CCDS14639.1:CCDS14639.1:exon9:c.1024C>T:p.R342X	09:10:00	1	Y	Xq26.2	-	-	-	-	-	-	0	Deleterious	1	Disease_causing_automatic	-	-	-	-	-	-	-	-	-	-	-	-	-	-	41	Damaging	0.996	Damaging	0.862	Damaging	-
chrX	133547953	133547953	A	G	PHF6	nonsynonymous	nonsynonymous	nonsynonymous	nonsynonymous	SNV	PHF6:NM_001015877:exon7:c.686A>G:p.H229R PHF6:NM_032335:exon7:c.689A>G:p.H230R PHF6:NM_032458:exon7:c.686A>G:p.H229R	ENSG00000156531:ENST00000416404:exon6:c.584A>G:p.H195R ENSG00000156531:ENST00000332070:exon7:c.686A>G:p.H229R ENSG00000156531:ENST00000370799:exon7:c.689A>G:p.H230R ENSG00000156531:ENST00000370800:exon7:c.689A>G:p.H230R ENSG00000156531:ENST00000370803:exon7:c.686A>G:p.H229R ENSG00000156531:ENST00000394292:exon7:c.689A>G:p.H230R	PHF6:uc011mvk.2:exon6:c.584A>G:p.H195R PHF6:uc004exh.3:exon7:c.689A>G:p.H230R PHF6:uc004exi.3:exon7:c.689A>G:p.H230R PHF6:uc004exj.3:exon7:c.686A>G:p.H229R PHF6:uc004exk.3:exon7:c.686A>G:p.H229R PHF6:uc010nrr.3:exon7:c.686A>G:p.H229R	CCDS14639.1:CCDS14639.1:exon6:c.686A>G:p.H229R CCDS14640.1:CCDS14640.1:exon6:c.689A>G:p.H230R	19:21:00	0.9	Y	Xq26.2	0.028	Damaging	0.997	Probably_damaging	0.989	Probably_damaging	0	Deleterious	1	Disease_causing_automatic	1.845	Low	-2.33	Damaging	-2.23	Tolerable	0.98	Damaging	0.651	Damaging	0.741	Damaging	0.477	Damaging	23.1	Damaging	0.996	Damaging	0.99	Damaging	-
chrX	133511649	133511649	T	C	PHF6	nonsynonymous	nonsynonymous	nonsynonymous	nonsynonymous	SNV	PHF6:NM_001015877:exon2:c.2T>C:p.M1T PHF6:NM_032335:exon2:c.2T>C:p.M1T PHF6:NM_032458:exon2:c.2T>C:p.M1T	ENSG00000156531:ENST00000332070:exon2:c.2T>C:p.M1T ENSG00000156531:ENST00000370799:exon2:c.2T>C:p.M1T ENSG00000156531:ENST00000370800:exon2:c.2T>C:p.M1T ENSG00000156531:ENST00000370803:exon2:c.2T>C:p.M1T ENSG00000156531:ENST00000394292:exon2:c.2T>C:p.M1T ENSG00000156531:ENST00000416404:exon2:c.2T>C:p.M1T	PHF6:uc004exh.3:exon2:c.2T>C:p.M1T PHF6:uc004exi.3:exon2:c.2T>C:p.M1T PHF6:uc004exj.3:exon2:c.2T>C:p.M1T PHF6:uc004exk.3:exon2:c.2T>C:p.M1T PHF6:uc010nrr.3:exon2:c.2T>C:p.M1T PHF6:uc011mvk.2:exon2:c.2T>C:p.M1T	CCDS14639.1:CCDS14639.1:exon1:c.2T>C:p.M1T CCDS14640.1:CCDS14640.1:exon1:c.2T>C:p.M1T	17:20:00	0.85	Y	Xq26.2	0.003	Damaging	0.96	Probably_damaging	0.888	Possibly_damaging	0	Deleterious	1	Disease_causing_automatic	-	-	-2.29	Damaging	-1.29	Tolerable	0.977	Damaging	0.815	Damaging	0.822	Damaging	0.949	Damaging	24.3	Damaging	0.988	Tolerable	0.971	Damaging	-
chrX	133512042	133512042	C	T	PHF6	nonsynonymous	nonsynonymous	nonsynonymous	nonsynonymous	SNV	PHF6:NM_001015877:exon3:c.146C>T:p.S49L PHF6:NM_032335:exon3:c.146C>T:p.S49L PHF6:NM_032458:exon3:c.146C>T:p.S49L	ENSG00000156531:ENST00000332070:exon3:c.146C>T:p.S49L ENSG00000156531:ENST00000370799:exon3:c.146C>T:p.S49L ENSG00000156531:ENST00000370800:exon3:c.146C>T:p.S49L ENSG00000156531:ENST00000370803:exon3:c.146C>T:p.S49L ENSG00000156531:ENST00000394292:exon3:c.146C>T:p.S49L	PHF6:uc004exh.3:exon3:c.146C>T:p.S49L PHF6:uc004exi.3:exon3:c.146C>T:p.S49L PHF6:uc004exj.3:exon3:c.146C>T:p.S49L PHF6:uc004exk.3:exon3:c.146C>T:p.S49L PHF6:uc010nrr.3:exon3:c.146C>T:p.S49L	CCDS14639.1:CCDS14639.1:exon2:c.146C>T:p.S49L CCDS14640.1:CCDS14640.1:exon2:c.146C>T:p.S49L	20:21:00	0.95	Y	Xq26.2	0	Damaging	1	Probably_damaging	1	Probably_damaging	0	Deleterious	1	Disease_causing	3.785	High	-0.55	Tolerable	-4.52	Damaging	0.951	Damaging	0.55	Damaging	0.653	Damaging	0.409	Damaging	29.4	Damaging	0.999	Damaging	0.944	Damaging	-
chrX	133549059	133549059	G	A	PHF6	nonsynonymous	nonsynonymous	nonsynonymous	nonsynonymous	SNV	PHF6:NM_001015877:exon8:c.743G>A:p.G248D PHF6:NM_032335:exon8:c.746G>A:p.G249D PHF6:NM_032458:exon8:c.743G>A:p.G248D	ENSG00000156531:ENST00000416404:exon7:c.641G>A:p.G214D ENSG00000156531:ENST00000332070:exon8:c.743G>A:p.G248D ENSG00000156531:ENST00000370799:exon8:c.746G>A:p.G249D ENSG00000156531:ENST00000370800:exon8:c.746G>A:p.G249D ENSG00000156531:ENST00000370803:exon8:c.743G>A:p.G248D ENSG00000156531:ENST00000394292:exon8:c.746G>A:p.G249D	PHF6:uc011mvk.2:exon7:c.641G>A:p.G214D PHF6:uc004exh.3:exon8:c.746G>A:p.G249D PHF6:uc004exi.3:exon8:c.746G>A:p.G249D PHF6:uc004exj.3:exon8:c.743G>A:p.G248D PHF6:uc004exk.3:exon8:c.743G>A:p.G248D PHF6:uc010nrr.3:exon8:c.743G>A:p.G248D	CCDS14639.1:CCDS14639.1:exon7:c.743G>A:p.G248D CCDS14640.1:CCDS14640.1:exon7:c.746G>A:p.G249D	18:21:00	0.86	Y	Xq26.2	0.009	Damaging	1	Probably_damaging	1	Probably_damaging	0	Deleterious	1	Disease_causing	1.815	Low	-0.54	Tolerable	-0.36	Tolerable	0.979	Damaging	0.55	Damaging	0.814	Damaging	0.881	Damaging	26.2	Damaging	0.998	Damaging	0.988	Damaging	-
chrX	133551319	133551319	C	T	PHF6	stopgain	stopgain	stopgain	stopgain	SNV	PHF6:NM_001015877:exon9:c.955C>T:p.R319X PHF6:NM_032458:exon9:c.955C>T:p.R319X	ENSG00000156531:ENST00000416404:exon8:c.853C>T:p.R285X ENSG00000156531:ENST00000332070:exon9:c.955C>T:p.R319X ENSG00000156531:ENST00000370799:exon9:c.958C>T:p.R320X ENSG00000156531:ENST00000370803:exon9:c.955C>T:p.R319X ENSG00000156531:ENST00000394292:exon9:c.958C>T:p.R320X	PHF6:uc011mvk.2:exon8:c.853C>T:p.R285X PHF6:uc004exi.3:exon9:c.958C>T:p.R320X PHF6:uc004exj.3:exon9:c.955C>T:p.R319X PHF6:uc004exk.3:exon9:c.955C>T:p.R319X	CCDS14639.1:CCDS14639.1:exon8:c.955C>T:p.R319X	10:10:00	1	Y	Xq26.2	-	-	-	-	-	-	0	Deleterious	1	Disease_causing_automatic	-	-	-	-	-	-	-	-	-	-	-	-	-	-	47	Damaging	0.998	Damaging	0.982	Damaging	-
chrX	133549048	133549048	G	C	PHF6	nonsynonymous	nonsynonymous	nonsynonymous	nonsynonymous	SNV	PHF6:NM_001015877:exon8:c.732G>C:p.L244F PHF6:NM_032335:exon8:c.735G>C:p.L245F PHF6:NM_032458:exon8:c.732G>C:p.L244F	ENSG00000156531:ENST00000416404:exon7:c.630G>C:p.L210F ENSG00000156531:ENST00000332070:exon8:c.732G>C:p.L244F ENSG00000156531:ENST00000370799:exon8:c.735G>C:p.L245F ENSG00000156531:ENST00000370800:exon8:c.735G>C:p.L245F ENSG00000156531:ENST00000370803:exon8:c.732G>C:p.L244F ENSG00000156531:ENST00000394292:exon8:c.735G>C:p.L245F	PHF6:uc011mvk.2:exon7:c.630G>C:p.L210F PHF6:uc004exh.3:exon8:c.735G>C:p.L245F PHF6:uc004exi.3:exon8:c.735G>C:p.L245F PHF6:uc004exj.3:exon8:c.732G>C:p.L244F PHF6:uc004exk.3:exon8:c.732G>C:p.L244F PHF6:uc010nrr.3:exon8:c.732G>C:p.L244F	CCDS14639.1:CCDS14639.1:exon7:c.732G>C:p.L244F CCDS14640.1:CCDS14640.1:exon7:c.735G>C:p.L245F	13:21:00	0.62	Y	Xq26.2	0.003	Damaging	1	Probably_damaging	0.998	Probably_damaging	0	Deleterious	1	Disease_causing	3.475	Medium	-0.92	Tolerable	-1.64	Tolerable	0.801	Damaging	0.495	Damaging	0.818	Damaging	0.307	Damaging	24.1	Damaging	0.998	Damaging	0.744	Damaging	-
chrX	133547986	133547986	A	G	PHF6	nonsynonymous	nonsynonymous	nonsynonymous	nonsynonymous	SNV	PHF6:NM_001015877:exon7:c.719A>G:p.Y240C PHF6:NM_032335:exon7:c.722A>G:p.Y241C PHF6:NM_032458:exon7:c.719A>G:p.Y240C	ENSG00000156531:ENST00000416404:exon6:c.617A>G:p.Y206C ENSG00000156531:ENST00000332070:exon7:c.719A>G:p.Y240C ENSG00000156531:ENST00000370799:exon7:c.722A>G:p.Y241C ENSG00000156531:ENST00000370800:exon7:c.722A>G:p.Y241C ENSG00000156531:ENST00000370803:exon7:c.719A>G:p.Y240C ENSG00000156531:ENST00000394292:exon7:c.722A>G:p.Y241C	PHF6:uc011mvk.2:exon6:c.617A>G:p.Y206C PHF6:uc004exh.3:exon7:c.722A>G:p.Y241C PHF6:uc004exi.3:exon7:c.722A>G:p.Y241C PHF6:uc004exj.3:exon7:c.719A>G:p.Y240C PHF6:uc004exk.3:exon7:c.719A>G:p.Y240C PHF6:uc010nrr.3:exon7:c.719A>G:p.Y240C	CCDS14639.1:CCDS14639.1:exon6:c.719A>G:p.Y240C CCDS14640.1:CCDS14640.1:exon6:c.722A>G:p.Y241C	16:21:00	0.76	Y	Xq26.2	0.165	Tolerable	1	Probably_damaging	0.996	Probably_damaging	0	Deleterious	1	Disease_causing	1.37	Low	-0.52	Tolerable	-1.78	Tolerable	0.853	Damaging	0.541	Damaging	0.747	Damaging	0.506	Damaging	23.6	Damaging	0.984	Tolerable	0.982	Damaging	-
chrX	133527587	133527587	T	A	PHF6	stopgain	stopgain	stopgain	stopgain	SNV	PHF6:NM_001015877:exon4:c.297T>A:p.C99X PHF6:NM_032335:exon4:c.297T>A:p.C99X PHF6:NM_032458:exon4:c.297T>A:p.C99X	ENSG00000156531:ENST00000416404:exon3:c.195T>A:p.C65X ENSG00000156531:ENST00000332070:exon4:c.297T>A:p.C99X ENSG00000156531:ENST00000370799:exon4:c.297T>A:p.C99X ENSG00000156531:ENST00000370800:exon4:c.297T>A:p.C99X ENSG00000156531:ENST00000370803:exon4:c.297T>A:p.C99X ENSG00000156531:ENST00000394292:exon4:c.297T>A:p.C99X	PHF6:uc011mvk.2:exon3:c.195T>A:p.C65X PHF6:uc004exh.3:exon4:c.297T>A:p.C99X PHF6:uc004exi.3:exon4:c.297T>A:p.C99X PHF6:uc004exj.3:exon4:c.297T>A:p.C99X PHF6:uc004exk.3:exon4:c.297T>A:p.C99X PHF6:uc010nrr.3:exon4:c.297T>A:p.C99X	CCDS14639.1:CCDS14639.1:exon3:c.297T>A:p.C99X CCDS14640.1:CCDS14640.1:exon3:c.297T>A:p.C99X	07:10:00	1	Y	Xq26.2	-	-	-	-	-	-	0	Deleterious	1	Disease_causing_automatic	-	-	-	-	-	-	-	-	-	-	-	-	-	-	35	Damaging	0.994	Damaging	0.854	Damaging	-
[truncated: 21 more columns]
