# Supplementary material for: Börjeson–Forssman–Lehmann syndrome: delineating the clinical and allelic spectrum in 14 new families
Source: Eur J Hum Genet. 2023 Sep 14;31(12):1421–9. doi: 10.1038/s41431-023-01447-0 (PMC10689765; doi:10.1038/s41431-023-01447-0)
Supplement: Supplementary file 4 — Supplementary Table 3 [file 41431_2023_1447_MOESM4_ESM.xlsx]

## Sheet: Supplementary Table 3
Individual ID	M1	M2	M3	M4	M5	M6	M7	M8	M9	M10	M11	M12	F1	F2	F3	F4	F5	F6	F7	F8
Family ID	A	A	A	A	B	C	D	E	F	F	G	H	I	J	K	L	M	N	O	P
cDNA (NM_032458.3)	c.1014_1016del	c.1014_1016del	c.1014_1016del	c.1014_1016del	c.1014_1016del	c.1057G>C	c.1024C>T	c.686A>G	c.139-8A>G	c.139-8A>G	c.2T>C	c.146C>T	c.743G>T	206kb deletion	11kb deletion	c.955C>T	342kb deletion	c.732G>C	c.719A>G	c.297T>A
Protein	p.(Glu338del)	p.(Glu338del)	p.(Glu338del)	p.(Glu338del)	p.(Glu338del)	p.(Asp353His)	p.(Arg342*)	p.(His229Arg)	p.(?)	p.(?)	p.(Met1Thr)	p.(Ser49Leu)	p.(Gly248Val)	Exons 6 to 10	Exon 4 and 5	p.(Arg319*)	Whole gene	p.(Leu244Phe)	p.(Tyr240Cys)	p.(Cys99*)
DDD recruit	No	Yes	Yes	No	Yes	Yes	Yes	Yes	No	No	No	No	No	No	No	Yes	No	No	Yes	Yes
Inheritance	Maternal	Maternal	Maternal	Maternal	Maternal	Maternal	De novo	Maternal	Maternal	Maternal	nk	Maternal (de novo in mother)	De novo	De novo	De novo	De novo	De novo	Not maternally inherited	De novo	De novo
Novel variant	Yes	Yes	Yes	Yes	Yes	Yes	No	No, Lower et al, 2002	No, Vallee et al, 2004	No, Vallee et al, 2004	No, Lower et al, 2002 & Crawford et al, 2006	Yes	Yes	No, Di Donato et al, 2014	No, Zweier et al, 2013	No, Zweier et al, 2013	No, Di donato et al, 2014	Yes	Yes	Yes
Age at last clinical examination	13 y	27 y	5 y	6 y 3 m	7 y 5 m	8 y	2 y 5 m	7 y	20 y	13 y	34 y	10 y 2 m	15 y	26 y	11 y	12.5 y	9 y	10 y	15 y	8 y 9 m
Sex	Male	Male	Male	Male	Male	Male	Male	Male	Male	Male	Male	Male	Female	Female	Female	Female	Female	Female	Female	Female
Pregnancy (gestation, model of delivery)	Term, NVD	29 w	40+1 w	40+3 w	40 w	31 w, ELCS	IVF 40 w	38 w	NVD	NVD 41 w	nk	IVF, Term NVD	Term	Term	40+5 w	37 w	37 w	NVD, Term	41+1 w	35 w, NVD. Maternal lupus with PROM, oligohydramnios, antenatal bleeds and partial placental rupture.
Birthweight (z-score)	3033 g (-1.1 SD)	1750 g (+2.1 SD)	3742 g (+0.4 SD)	2920 g (-1.3 SD)	3033 g (-1.1 SD)	1474 g (-0.6 SD)	3440 g (-0.2 SD)	2636 g (-1.1 SD)	3600 g (+0.1 SD)	3800 g (+0.5 SD)	nk	nk	3572 g (+0.4 SD)	4224 g (+1.7 SD)	3480 g (+0.2 SD)	2600 g (-0.5 SD)	3100 g (+0.8 SD)	3402 g (0.0 SD)	3400 g (0.0 SD)	1990 g (-1.1 SD)
Birth OFC (z-score)	nk	nk	38 cm (+2.2 SD)	34.5 cm (-0.6 SD)	nk	nk	nk	nk	nk	nk	nk	nk	nk	nk	nk	nk	nk	nk	nk	nk
Problems in neonatal period and infancy	Hypotonia, feeding difficulties, failure to thrive	IVH	Hypotonia, feeding difficulties, failure to thrive	Congenital SNHL	Floppy wth poor head control	Special care unit for 3 w requiring CPAP	Umbilical hernia		Hypotonia	Mild neonatal jaundice, poor feeding, failure to thrive		Hypotonia	Flat at birth, resuscitated for 5 minutes. Poor early feeding	Large umbilical hernia, right-sided talipes, left sided dislocated hip, dilated renal pelvis and megaureter	Low blood sugars and low temperature for first 5 days, umbilical hernia	Small umbilical hernia, 'cat-like' cry	Hydrops, unilateral ptosis, umbilical hernia, hypotonia, positional talipes, spontaneous pneumothorax, streaky skin hyperpigmentation		Neonatal jaundice	Feeding issues
Age at measurement	OFC at 7 y, height at 13 y	27 y	2 y 10 m	Height/weight at 6 y 3m, OFC at 28 m	7 y 5 m	8 y	2 y 5 m	7 y	14 y 7 m	8 y	34 y	10 y 2m	15 y	15 y	11 y	12. 5 y	9 y	10 y	15 y	6 y 5 m
Weight	"Obese"	116.8 kg (+3.2 SD)	16.7 kg (+1.4 SD)	23.2 kg (+0.6 SD)	32.9 kg (+1.9 SD)	25th - 50th centile	10.4 kg (-2.4 SD)	25.2 kg (+0.6 SD)	86 kg (+2.5 SD)	27.6 kg (+0.5 SD)	nk	58 kg (+2.7 SD)	77.1 kg (+2.3 SD)	74.4 kg (+2.1 SD)	28.95 kg (-1.2 SD)	60.6 kg (+1.8 SD)	Not reported	99th centile	91.3 kg (+3.2 SD)	26.4 kg (+1.3 SD)
Height	127 cm (-3.5 SD) at 13 y	162 cm (-2.4 SD)	92 cm (-0.6 SD)	112.8 cm (-0.9 SD)	123.6 cm (-0.2 SD)	25th centile	79.2 cm (-3.4 SD)	111.6 cm (-2.0 SD)	165 cm (-0.2 SD)	124.6 cm (-0.6 SD)	nk	149.7 cm (+1.7 SD)	167.1 cm (+0.8 SD)	165 cm (+0.5 SD)	125.8 cm (-2.7 SD)	153.4 cm (+0.1 SD)	Not reported	96th centile (+1.8 SD)	158.8 cm (-0.5 SD)	115 cm (-0.6 SD)
OFC	53 cm (-0.3 SD) at 7 y	61.5 cm (+2.5 SD)	52.5 cm (+0.9 SD)	48.8 cm (-1.4 SD) at 28 m	52.8 cm (-0.6 SD)	9th - 25th centile	47.5 cm (-2.5 SD)	50.6 cm (-1.9 SD)	54.5 cm (-0.9 SD)	50.9 cm (-1.9 SD)	nk	nk	53.2 cm (-0.4 SD) at 10y	56.6 cm (+0.9 SD) at 16y	52.7 cm (-1.1 SD)	51.7 cm (-0.6 SD) at 6.5 y	52 cm (-1.1 SD)	57 cm (+2.6 SD)	60 cm (+3.6 SD)	49 cm (-1.9 SD) at 4 y 3m
BMI	nk	44.5 (+3.9 SD)	19.7 (+2.3 SD)	19.9 (+2.4 SD)	21.5 cm (+2.6 SD)	?	16.6 (+0.2 SD)	20.2 (+2.3 SD)	31.6 (+2.9 SD)	17.8 (+1.1 SD)	nk	25.9 (+2.8 SD)	27.6 (+2.1 SD)	27.3 (+2.0 SD)	18.3 (+0.3 SD)	25.8 (+2.1 SD)	?	?	36.2 (+3.3 SD)	20 (+2.1 SD)
Obese	Yes	Yes	Yes	Yes	Yes	nk	No	Yes	Yes	Yes	nk	Yes	Yes	Yes	No	Yes	nk	Yes	Yes	Yes
Head	Normocephaly	Macrocephaly	Normocephaly	Normocephaly	Normocephaly	Normocephaly	Microcephaly	Normocephaly	Normocephaly	Normocephaly	nk	nk	Normocephaly	Normocephaly	Normocephaly	Normocephaly	Normocephaly	Macrocephaly	Macrocephaly	Normocephaly
Body habitus	Obese with a hump on the upper back	Obese with a hump on the upper back, gynaecomastia			Truncal obesity				Truncal obesity and gynaecomastia	Development of truncal obesity and gynaecomastia in later childhood	Gynaecomastia	Overweight with gynaecomastia	Not reported	Large compared to mother and sister			Not reported	Obesity	Obesity
Facial features	Thick lips, Upslanting palpebral fissures	Thick lips, Upslanting palpebral fissures, deep set eyes, bulbous nose, short philtrum	Deep set eyes, up-slanting palpebral fissures, prominent dark eyelashes and eyebrows, low set ears	Prominent metopic suture	Deep set eyes, heavy brow ridge and inverted epcanthus	Hyperteloric, bulbous nasal tip, wide philtrum, laterally deficient eyebrows, downturned lower lip and thin upper lip, frontal cowlicks	Facial features were in keeping with BFLS	Bitemporal narrowing, small upturned nose, arched eyebrows, medially flared.	Heavy brow ridge, epicanthus inversus, deep-set eyes, short upturned nose, strong chin	High forehead, upslanting palpebral fissures, deep set eyes, flat philtrum, thin upper lip	Small and short palpebral fissures,hypertelorism, broad nose	Prominent supraorbital ridges	Broad depressed nasal bridge, deep set eyes, long eyelashes, small pinched nose, medially flared eyebrows, mild synophrys	Hypertelorism, prominent nasal bridge, sloping forehead, upslanting palpebral fissures	Hypertelorism, prominent brow ridge, thick dark eyebrows, synophrys, down-turners corners of the mouth, thick upper lip, short upturned nose	Brachycephaly, short neck, thick arched eyebrows, long eyelashes, prominent supra-orbital ridges, high nasal root, long fleshy philtrum, thin upper vermillion	Up-slanting palpebral fissures, arched eyebrows which are sparse laterally, ptosis, small nose, prominent chin	Narrow palpebral fissures, deep set eyes, prominent supraorbital ridges, hooded eyelids, short, narrow nose with upturned tip, sloping forehead, frontal bossing, receding lateral hairline	Coarse features, puffiness around the eyes, short nose, long philtrum, bushy eye brows, large pointed chin	Pinched nose with narrow passages, broad forehead, poor hair growth
Motor development	Sat 18 m, walked 26 m	Sat 15 m, walked 21 m	Crawling 15 m, walking 24 m	Sat 6 m, walked 23 m	Delayed sitting and walking. Clumsy when walking	Walked at 15 m, poor co-ordination	Delayed (hypotonia), walked at 23 m	Sat 8 m, crawled 19 m, walked 3 y	Delayed	Delayed	Walked after age 2 y	Delayed sitting, walking and fine motor	Sat 13 m, walked 23 m	Delayed, truncal hypotonia, hyperextensible joints	Sat 1 y, walked 4.5 y	Sat 17 m, walked 25 m	Head control 6 m, sitting 9 m, walking 23 m	Sat with assistance at 10 m, delayed fine motor skills	Sat 11/12, walked 27mo.	Sat 18 m, walked 2.5 y, delayed fine motor skills
Speech and language	Delayed	Delayed	Delayed	Delayed	Delayed	Not reported	First words at 23 m	Delayed	Delayed	Delayed	Delayed	Good	Delayed and limited	Significant delay. Uses makaton	Siginificant delay. Uses makaton	Uses sentences	Comprehension better than expression	Delayed	Makaton, can speak in sentences, issues with articulation	Delayed, now speaks in short sentences
Intellectual disability	Attended special school, could not live indepedently	Cannot live indepedently	Not assessed	Attends a special school	Moderate - attends special school	Cannot read or write	Moderate	Severe	Mild to moderate ID	Mild to moderate ID	Severe	Mild	Moderate	Moderate	Cannot read or write	Severe	Mild to moderate	Non-verbal IQ 62, verbal IQ 40	Moderate	Moderate
Behaviour	Placid and friendly	Hyperphagia, Physical aggression and sexualised behaviour. High pain threshold. Self-injury.	Shy, food seeking behaviour from age 4/5 y		No concerns	Poor concentration, under assessmenr for ASD		Friendly	Management for OCD, ADHD and aggressive behaviour	ADHD, anxiety, aggressive behaviour	Occasional aggressive behaviour	Narrow interests, sensitive to tactile stumuli. Lacks initiative, occasionally aggressive. Previously had hyperphagia.	Autism, behaviour deteriorates when epilepsy is poorly controlled	Challenging, obsessional, autistic features	No concerns	Autistic traits, hyperphagia, hand wringing, sleep cycle disorder	Likes routine, can be anxious, mannerisms/tics	Autism, hyperphagia	Hits head with hands, taps hands	Stereotypies
Seizures		Infancy till age 7 (recurrent hypoglycaemia)		Not reported	Partial seizures age 2 y. Well-controlled	Generalised tonic clonic seizures			No	No	Not reported		Nocturnal frontal epilepsy from 9m. Difficult to control. VNS at 14 y	Not reported	Not reported		Not reported	Staring episodes but no formal diagnosis of seizures	No
Vision and hearing	Hypermetropia	Hypermetropia and squint	Hypermetropia	Left squint and hypermetropia	Nystagmus, hypermetropia.	No concerns	Unilateral ptosis	Nystagmus			None reported	Refractive error		Right sided squint, hypermetropia. Bilateral extensive chorio-retinal atrophy with pigmentary changes involving the maculae – right worse than left. OCT imaging showed sub-retinal fluid at right macula, no obvious active cause for this. B-scan showed increased attenuation in the right greater than left (indicative of calcific change in the deeper layers of the retina or choroid).	Squint and refractive error	Dysplastic optic discs, low hypermetropia.	Divergent squint and mild myopia.	Esotropia (strabismus)	Bilateral hypermetropia. Rt ptosis	Alternating divergent squint, ptosis.
Hearing	Grommets as a child	Grommets as a child		Mild SNHL				Left sided hearing loss	Recurrent otitis media	Otitis media		Normal hearing	Bilateral conductive hearing loss. recurrent glue hearing. Mild SNHL affecting high tones.		Glue ear	Bilateral conductive hearing loss	Fluctuating conductive hearing loss. Obstructive sleep apnoea. Adenoidectomies	Obstructive sleep apnoea and tonsillectomy. Chronic sinusitis.		Mild obstructive sleep apnea syndrome, otitis media and glue ear
Hands		Broad with shorts digits, 5th finger clinodactyly	Tapering fingers		Short, tapered fingers	Tapering fingers	Bilateral single palmar creases	Tapering fingers, short digits, 5th finger clinodactyly	Tapering fingers, relatively short 2nd & 5th digit	Mildly tapered fingers, short terminal phalanx of 2nd digit	Tapering fingers	Tapering fingers	Tapering fingers, 5th finger clinodactyly, hypoplastic/dysplastic nails	Short 5th finger with clinodactyly, short 4th and 5th metacarpals, clawing of 2nd and 5th fingers	Tapering fingers, 2nd - 5th brachydactyly, 5th finger clinodactyly	5th finger clinodactyly and small, concave nails	Not reported	Tubular fingers with nodules on phalanges when a fist is made. X-rays show hypoplastic middle and distal phalanges of 5th finger. 5th finger clinodactyly	Tapering fingers, 5th finger clinodactyly, short proximal and middle phalanx 5th finger.	Short phalanges
Feet	Small	Broad with short toes	Short toes				Pes planus	Short 4th toes	Short		Brachydactyly	Bilaterally short 2nd toes	Short 2nd toes, 2/3 syndactyly, 1st - 4th hypoplastic nails	Pes cavus. Short toes, 4th/5th syndactyly, wide and large feet. Hypoplastic nails that were difficult to cut, treated with nail ablation.	Large big toes with laterally deviated toes	Broad feet, short toes and partial syndactyly of 4th/5th	3rd/4th syndactyly, dysplastic 5th toenails, wide sandal gap, pes planus		Broad feet, sandal gap, ingrown toe nails, small toe nails, deep set toe nails	2nd/3rd syndactyly on the right, short 2nd/3rd toes on the right
Ears	Long ears	Finger abn		Prominent ears	Large with fleshy ear lobes	Prominent		Large with posterior helical pits	Long fleshy ear lobes	Prominent, long, Posteriorly rotated, right preauricular pit	Long with large, fleshy ear lobes	Large with fleshy helices	Not reported	Fleshy ears	Left large earlobe, right low set	Long with large anteverted lobes	Large fleshy earlobes	Narrow and large	Fleshy lobes	Normal
Teeth							Abnormal dental morphology			Small widely spaced teeth,	Upper teeth are widely spaced and small		Small, widely spaced, poor enamel	Generalised abnomality of morphology, double talon cusps	Peg shaped	Small	Not reported	Wide spaced and irregular	Not reported	Dental caries
Skin and hair		Keloid scarring on chest and arms from picking his skin, acanthosis nigricans			Normal		Fine hair		Frontal upsweep, Acanthosis nigricans, Keloid scarring on upper thorax	Temporally sparse hair, Multiple pigmented naevi. Marked keloid formation secondary to otoplasty @ 11y		Hypopigmented macules on torso, CALs on the back, acanthosis nigricans	Patchy hyperpigmentation, marbled skin appearance (groin, inner thighs and trunk), sparse hair	Macular streaky brown pigmentation (axillae, inguinal folds and thighs), patchy follicular keratosis and atrophoderma. Extensive keloid scarring on trunk. Hypertrichosis on the back.	Acanthosis nigricans, patchy hypo/hyperpigmentation, high anterior hairline, temporally sparse hair. Hypertrichosis on back.	Linear and blashkoid hyperpigmentation of neck, axillae, groin and abdomen	Sparse, slow-growing scalp hair. Swirly hyperpigmentation on left hip and thigh	Superficial haemangioma on nape of neck	Streaky pigmentation on the back	Fine hair, slow growing
Genitalia	UDT, small genitalia		Penile length at lower end of normal		Normal	Small penis		UDT	Unilteral orchidopexy @11y. Small genitalia	Features of hypogonadism	Not reported	Small genitalia	Some breast development and axillary hair, minimal pubic hair, absent ovaries and rudimentary uterus	Not reported	Not reported	Hypoplastic labia minora, no vaginal orifice, small uterus and ovaries on USS	No abnormalities reported.			Normal
Endocrine & Metabolic	Delayed puberty, testosterone in childhood	Partial growth hormone deficiency, recurrent hypoglycaemia in childhood				Referred to endocrine		Growth hormone deficiency	Entered puberty normlly, Normal Testosterone, low SHBG, normal HbA1c	Low Testosterone and Oestradiol, Normal bone age	Not reported	Normal Testosterone, FSH and LH	Primary Amenorrhoea managed with Estriol Gel. Low gonadotrophins, normal prolactin, low oestradiol with undetectable progesterone. Normal thyroid function	Normal puberty with breast development	Not reported	Normal investigations for possible acanthosis nigricans	No menstruation (age 15)	Increased triglycerides	Primary amenorrhoea, but breast and hair development
Renal tract	Horseshoe kidney							Pelvic left kidney				Normal kidney scan		Dilated renal pelvis and megaureter				Assymetric kidneys on scan
Other findings	Constipation. Ileocolic intussusception. Died of pneumonia secondary to suspected immunodeficiency		Constipation		Spastic diplegia	Bilateral inguinal hernia, scaphocephaly		High palate, tongue tie, inverted nipples	Accessory nipple. Thoracic kyphosis & lumbar lordosis. Mildly elevated ALT consistent with fatty liver disease	Asthma		Unilateral accessory nipple. Poorly regulated sleep pattern. Normal EEG, EMG, and muscle biopsy	Bilateral blocked nasolacrimal ducts	Multiple large bluish bulbous swellings (fibromas) from nail beds of 8 toes. Initially treated by exision of nails and nail beds but lesions recurred.	Distal lower limb motor axonal neuropathy. S-shaped scoliosis (congenitally missing vertebrae)	Hyper-extensible joints and marked lumbar lordosis	Surgery for dislocated hip. Advanced bone age	Constipation	Adenotonsillectomy	Wilms tumour diagnosed at 3 y (nephrectomy & chemotherapy). 11 pairs of ribs
MRI brain					Hypomyelination		Normal	delayed myelination				Normal	Blurred grey-white matter junction in right frontal lobe (inferior and middle gyri) extending into right insula and possibly right temporal lobe			Normal	Relatively large cerebellum, increased signal in peri-ventricular white matter	Normal	Hypoplasia of corpus callosum and cavum septum pellucidum
Echocardiography					VSD	VSD						Normal		Mitral vale prolapse and small PFO		Normal
Key: Age, y(ears), m(onths) or w(eeks); ADHD, attention deficit hyperactivity disorder; ALT, alanine transaminase; ASD, autistic spectrum disorder; CALs" cafe au lait macules; ECHO, echocardiogram; EEG, electroencephalogram; ELCS, elective caesaerean section; EMG, electromyography; FSH, follicle stimulating hormone; IVF, in vitro fertilisation; IVH, intraventricular haemmorhage; LH, luteinising h…
