# Supplementary material for: Börjeson–Forssman–Lehmann syndrome: delineating the clinical and allelic spectrum in 14 new families
Source: Eur J Hum Genet. 2023 Sep 14;31(12):1421–9. doi: 10.1038/s41431-023-01447-0 (PMC10689765; doi:10.1038/s41431-023-01447-0)
Supplement: Supplementary file 5 — Supplementary Table 4 [file 41431_2023_1447_MOESM5_ESM.xlsx]

## Sheet: Supplementary Table 4
PHF6 variant (NM_032458.3)	Sex	References	Pubmed IDs
c.1A>G, p.(Met1?)	Male	Ernst 2015	26648834
c.2T>C, p.(Met1?)	Male	Lower 2002 (Family F6), Turner 2004 (Family F6)	12415272, 14756673
c.2T>C, p.(Met1?)	Male	Crawford 2006 (Case 2), de Winter 2009 (Case 4)	15994862, 19187102
c.2T>C, p.(Met1?)	Male	Current study (M11)
c.22A>T, p.(Lys8*)	Male	Lower 2002 (Family F9), Turner 2004 (Family F9), Birrell 2003	12415272, 14756673, 14714754
c.27dupA, p.(Gly10Argfs*12)	Female	Crawford 2006 (Case 3), Zweier 2014 (Patient P9)	15994862, 25099957
c.88C>T, p.(Gln30*)	Female	Gerber 2022 (Patients 2.1 and 2.2)	35662002
c.129dupT, p.(Lys44*)	Female	Gerber 2022 (Patients 3)	35662002
c.134G>A, p.(Cys45Tyr)	Male	Lower 2002 (Family F4), Turner 2004 (Family F4), Visootsak 2004 (Family A)	12415272, 14756673, 15580208
c.134G>A, p.(Cys45Tyr)	Male	Lower 2002 (Family F8), Turner 2004 (Family F8)	12415272, 14756673
c.146C>T, p.(Ser49Leu)	Male	Current study (M12)
c.139-8A>G, p.(?)	Male	Vallée 2004 (Family 2), Carter 2009 (Patients 1-4), Current study (Family F, M9 and M10)	15466013, 19161141
c.255C>A, p.(Cys85*)	Female	Charng 2016	27435318
c.266G>T, p.(Gly89Val)	Male	Mangelsdorf 2009	19264739
c.296G>T, p.(Cys99Phe)	Male	Lower 2002 (Family F2), Turner 2004 (Family F2)	12415272, 14756673
c.297T>A, p.(Cys99*)	Female	Current study (F8), DECIPHER (286430)
c.346C>T, p.(Arg116*)	Female	Gerber 2022 (Patient 4)	35662002
c.374+1G>A, p.(?)	Female	Gerber 2022 (Patient 5)	35662002
c.590_593del, p.(Asp197Glyfs*20)	Female	Gerber 2022 (Patient 6)	35662002
c.673C>T, p.(Arg225*)	Female	Zhang 2019	30630810
c.677delG, p.(Gly226Glufs*53)	Female	Wieczorek 2013 (Individual K2570), Zweier 2013 (Patient 2), Zweier 2014 (Patient P2)	23906836, 24092917, 25099957
c.686A>G, p.(His229Arg)	Male	Mathews 1989, Lower 2002 (Family F5), Turner 2004 (Family F5)	2624254, 12415272, 14756673
c.686A>G, p.(His229Arg)	Male	Current study (M8), DECIPHER (259005)
c.687T>A, p.(His229Gln)	Male	Tzschach 2015 (Patient 21)	25649377
c.700A>G, p.(Lys234Glu)	Male	Lower 2002 (Family F3), Turner 2004 (Family F3)	12415272, 14756673
c.719A>G, p.(Tyr240Cys)	Female	Current study (F7), DECIPHER (304952)
c.730-2A > G, p.(?)	Female	Garcia-Melendo 2021	34041787
c.732G>C, p.(Leu244Phe)	Female	Current study (F6)
c.743G>T, p.(Gly248Val)	Female	Current study (F1)
c.758C>A, p.(Thr253Lys)	Male	Hu 2016 (Family D83)	25644381
c.769A>G, p.(Arg257Gly)	Male	Lower 2002 (Family F7), Turner 2004 (Family F7), Visootsak 2004 (Family B)	12415272, 14756673, 15580208
c.769A>G, p.(Arg257Gly)	Male	Vallée 2004 (Family F1), Carter 2009 (Patient 5)	15466013, 19161141
c.820C>T, p.(Arg274*)	Female	Zahir 2017 (Patient 58)	28539120
c.820C>T, p.(Arg274*)	Female	Gerber 2022 (Patient 7)	35662002
c.823C>T, p.(Gly275Arg)	Female	Daum 2020 (Family 2)	32027463
c.845T>C, p.(Leu282Pro)	Female	Gerber 2022 (Patient 8)	35662002
c.853C>T, p.(Gln285*)	Female	Retterer 2016	26633542
c.859G>A, p.(Gly287Ser)	Female	Gerber 2022 (Patient 9)	35662002
c.898A>G, p.(Thr300Ala)	Female	Gerber 2022 (Patient 10)	35662002
c.914G>T, p.(Cys305Phe)	Female	Wieczorek 2013 (Individual K2436), Zweier 2013 (Patient 1), Zweier 2014 (Patient P1)	23906836, 24092917, 25099957
c.915T>A, p.(Cys305*)	Female	Farwell 2015	25356970
c.940A>G, p.(Ile314Val)	Male	Crawford 2006 (Case 1), de Winter 2009 (Cases 1-3)	15994862, 19187102
c.955C>T, p.(Arg319*)	Female	Zweier 2013 (Patient P6), Zweier 2014 (Patient P6)	24092917, 25099957
c.955C>T, p.(Arg319*)	Female	Current study (F4), DECIPHER (258725)
c.999_1001del, p.(Asp333del)	Male	Baumstark 2003	12676923
c.1014_1016del, p.(Glu338del)	Male	Current study (Family A, M1-M4), DECIPHER (273196, 295010)
c.1014_1016del, p.(Glu338del)	Male	Current study (M5), DECIPHER (294422)
c.1024C>T, p.(Arg342*)	Male	Turner 1989, Gedeon et al 1996, Lower 2002 (Family F1), Turner 2004 (Family F1), Lower 2004 (Family 2)	2624253, 8826450, 12415272, 14756673, 15241480
c.1024C>T, p.(Arg342*)	Male	Börjeson 1962, Lower 2004 (Family 1)	13871358, 15241480
c.1024C>T, p.(Arg342*)	Male	Lower 2004 (Family 3)	15241480
c.1024C>T, p.(Arg342*)	Male	Chao 2010	20806366
c.1024C>T, p.(Arg342*)	Male	Current study (M7), DECIPHER (274397)
Duplication exons 4-5 (MLPA)	Female	Zweier 2013 (Patient P3), Zweier 2014 (Patient P3), Kasper 2017 (Patient 1)	24092917, 25099957, 28237832
Duplication exons 4-5 (MLPA)	Female	Zweier 2013 (Patient P4), Zweier 2014 (Patient P4), Kasper 2017 (Patient 2)	24092917, 25099957, 28237832
Deletion exons 4-5 (6kb)	Female	Zweier 2013 (Patient P5), Zweier 2014 (Patient P5), DECIPHER 256484	24092917, 25099957
Deletion whole gene (91kb)	Female	Zweier 2013 (Patient P7), Zweier 2014 (Patient P7)	24092917, 25099957
Deletion exons 9-10 (15kb)	Female	Berland 2011, Zweier 2014 (Patient P8)	22190899, 25099957
Deletion exons 6-10 (100kb)	Female	Di Donato 2014 (Patient 1), Zweier 2014 (Patient P10)	24380767, 25099957
Deletion whole gene (270kb)	Female	Di Donato 2014 (Patient 2), Zweier 2014 (Patient P11)	24380767, 25099957
Deletion exons 4-10 (51kb)	Female	Zweier 2014 (Patient P12)	25099957
Deletion exons 4-5 (11kb)	Female	Current study (F3)
Deletion exons 6-10 (206kb)	Female	Current study (F2)
Deletion whole gene (341kb)	Female	Current study (F5)
Deletion exons 6-7 (MLPA)	Female	Gerber 2022 (Patient 1)	35662002
